# Supplementary material for: Genome-Wide Meta-Analysis Identifies Multiple Novel Rare Variants to Predict Common Human Infectious Diseases Risk
Source: Int J Mol Sci. 2023 Apr 10;24(8):7006. doi: 10.3390/ijms24087006 (PMC10138356; doi:10.3390/ijms24087006)
Supplement: Supplementary file 1 [file ijms-24-07006-s001.zip]

Archive with 1 entries (1 files):
- ijms-2323082-supplementary.pdf
